# Supplementary material for: Linking human behaviours and malaria vector biting risk in south-eastern Tanzania
Source: PLoS One. 2019 Jun 3;14(6):e0217414. doi: 10.1371/journal.pone.0217414 (PMC6546273; doi:10.1371/journal.pone.0217414)
Supplement: S2 File — (CSV) [file pone.0217414.s002.csv]

hhid	district	village	wall_mud	wall_brick	roof_thatch	roof_iron	location_rural	electricity	animals	#windows	windows_wood	windows_curtain	windows_net	windows_glass	windows_bricks	bednet_likenew	bednet_repaired	bednet_1-3_holes	bednet_4-6_holes	bednet_7+_holes	gambiae_indoors	gambiae_outdoors	funestus_indoors	funestus_outdoors
102	kilombero	katindiuka	0	1	0	1	0	0	1	7	0	0	1	0	0	0	0	0	4	0	131	136	1	2
103	kilombero	katindiuka	0	1	0	1	0	0	0	2	0	0	1	0	0	1	1	0	0	0	340	163	9	3
105	kilombero	katindiuka	0	1	0	1	0	0	0	6	0	0	1	0	0	0	0	3	0	0	155	75	3	2
106	kilombero	katindiuka	0	1	0	1	0	0	0	2	0	0	0	0	1	0	3	0	0	0	270	159	2	0
108	kilombero	katindiuka	1	0	0	1	0	0	0	4	0	0	0	0	0	0	2	0	0	0	307	61	13	10
201	kilombero	ifakara	1	0	0	1	0	0	1	8	0	0	1	0	1	0	0	0	0	3	19	15	0	0
202	kilombero	ifakara	1	0	1	0	0	0	0	2	0	0	0	0	1	3	0	0	0	0	171	2	2	0
207	kilombero	ifakara	0	1	0	1	0	1	0	10	0	0	1	0	1	1	3	0	1	0	2	19	0	0
208	kilombero	ifakara	0	1	0	1	0	1	0	11	0	0	1	0	0	2	3	0	0	0	1	11	0	0
209	kilombero	ifakara	0	1	0	1	0	1	0	9	0	0	1	0	0	1	2	0	0	0	47	4	0	0
301	kilombero	v60	1	0	0	1	0	1	0	19	0	0	0	0	0	4	4	0	0	0	12	15	0	0
304	kilombero	v60	1	0	0	1	0	0	1	4	0	0	1	0	0	1	0	0	0	0	23	17	0	0
305	kilombero	v60	1	0	0	1	0	0	0	10	1	1	1	0	0	0	3	0	0	0	22	4	0	0
306	kilombero	v60	1	0	1	0	0	0	0	4	0	0	0	0	1	0	0	1	0	0	31	12	0	0
308	kilombero	v60	0	1	0	1	0	1	0	6	0	0	1	0	0	2	0	0	1	0	7	5	0	2
402	ulanga	minepa	0	1	1	0	1	0	0	4	1	1	1	0	0	3	0	0	0	0	293	158	24	8
403	ulanga	minepa	0	1	1	0	1	1	0	6	0	0	1	0	1	3	0	1	0	0	214	62	4	2
404	ulanga	minepa	0	1	1	0	1	0	0	4	1	1	0	0	0	5	0	0	0	0	447	55	6	1
408	ulanga	minepa	0	1	0	1	1	0	0	4	0	0	0	0	1	5	0	0	0	0	271	222	1	3
410	ulanga	minepa	0	1	1	0	1	0	0	2	0	0	1	0	0	3	0	0	0	0	101	48	9	7
501	kilombero	kining'ina	1	0	0	1	1	0	0	6	0	0	0	0	1	3	0	0	0	0	12	61	4	6
503	kilombero	kining'ina	1	0	0	1	1	0	1	7	0	0	1	0	0	4	0	0	0	0	23	54	1	3
506	kilombero	kining'ina	1	0	0	1	1	0	0	3	1	1	0	0	0	2	0	3	0	0	103	81	10	3
508	kilombero	kining'ina	1	0	0	1	1	0	0	2	0	0	0	0	1	2	0	0	0	0	105	31	2	3
510	kilombero	kining'ina	1	0	0	1	1	1	0	11	0	0	1	0	1	3	1	0	0	0	6	37	0	0
601	ulanga	Lupiro	0	1	1	0	1	0	0	5	0	0	0	0	1	0	0	3	0	0	58	33	10	1
602	ulanga	Lupiro	0	1	1	0	1	0	0	4	0	0	0	0	1	0	0	2	0	0	21	4	0	0
604	ulanga	Lupiro	0	1	1	0	1	0	0	3	0	1	0	0	1	2	0	0	0	0	1078	288	4	3
605	ulanga	Lupiro	0	1	0	1	1	0	0	7	0	0	1	0	0	2	1	0	0	0	5	21	1	0
607	ulanga	Lupiro	0	1	0	1	1	1	0	10	0	0	1	0	0	6	0	0	0	0	146	76	4	0
608	ulanga	Lupiro	0	1	1	0	1	0	0	4	0	0	0	0	1	0	0	2	0	0	16	13	0	0
609	ulanga	Lupiro	0	1	0	1	1	0	0	4	0	1	0	0	1	1	0	1	0	0	137	139	13	6
704	ulanga	kivukoni	0	1	0	1	1	0	0	4	0	0	0	0	1	2	0	1	0	0	167	28	5	2
705	ulanga	kivukoni	0	1	0	1	1	0	0	3	0	0	1	0	0	1	0	1	0	0	408	237	7	4
706	ulanga	kivukoni	0	1	1	0	1	0	0	6	0	0	1	0	1	5		0	0	0	375	316	3	18
707	ulanga	kivukoni	0	1	1	0	1	0	1	2	0	0	0	0	0	3	0	0	0	0	0	0	0	1
709	ulanga	kivukoni	0	1	1	0	1	0	0	4	0	0	0	0	1	0	0	3	0	0	318	78	7	24
710	ulanga	kivukoni	0	1	0	1	1	1	0	4	0	0	1	0	0	1	1	0	0	0	88	40	0	6
803	kilombero	ihenga	1	0	1	0	1	0	1	4	0	0	0	0	1	4	0	0	0	0	436	151	16	13
804	kilombero	ihenga	1	0	0	1	1	0	1	7	0	0	0	0	1	3	0	0	0	2	1	0	0	0
805	kilombero	ihenga	1	0	0	1	1	0	0	2	0	1	0	0	0	1	0	1	0	0	66	32	2	5
808	kilombero	ihenga	1	0	0	1	1	0	0	12	0	0	1	0	0	6	0	1	0	0	18	23	0	2
809	kilombero	ihenga	1	0	0	1	1	0	0	10	0	0	1	0	0	8	0	0	0	0	102	130	2	1
810	kilombero	ihenga	1	0	0	1	1	0	1	6	0	0	0	0	0	4	0	0	0	0	34	15	4	1
902	kilombero	idete	0	1	1	0	1	0	1	3	1	0	0	0	0	3	0	0	0	0	78	72	7	4
903	kilombero	idete	1	0	0	1	1	0	0	6	0	0	1	0	0	5	0	0	0	0	293	92	11	7
904	kilombero	idete	0	1	1	0	1	0	1	5	0	0	0	0	1	3	0	0	0	0	234	216	9	6
905	kilombero	idete	0	1	0	1	1	0	0	6	0	0	1	0	0	3	0	0	0	0	0	1	3	1
907	kilombero	idete	0	1	0	1	1	0	0	4	0	0	0	0	1	2	0	1	0	0	376	629	14	1
909	kilombero	idete	1	0	0	1	1	0	0	3	0	0	1	0	0	4	0	0	0	0	198	189	25	21
